# Supplementary material for: Genetic and Biological Characteristics of Duck-Origin H4N6 Avian Influenza Virus Isolated in China in 2022
Source: Viruses. 2024 Jan 30;16(2):207. doi: 10.3390/v16020207 (PMC10892581; doi:10.3390/v16020207)
Supplement: Supplementary file 1 [file viruses-16-00207-s001.zip]

Archive with 1 entries (1 files):
- viruses-2783981-supplementary.pdf
